# Supplementary material for: Characterization of an Immortalized Human Microglial Cell Line as a Tool for the Study of Diabetic Retinopathy
Source: Int J Mol Sci. 2022 May 20;23(10):5745. doi: 10.3390/ijms23105745 (PMC9145666; doi:10.3390/ijms23105745)
Supplement: Supplementary file 1 [file ijms-23-05745-s001.zip]

Archive with 1 entries (1 files):
- ijms-1700496-supplementary.pdf
